# Supplementary material for: Cultural Adaptation, Validation and Evaluation of the Psychometric Properties of an Obstetric Violence Scale in the Spanish Context
Source: Nurs Rep. 2023 Oct 3;13(4):1368–87. doi: 10.3390/nursrep13040115 (PMC10594477; doi:10.3390/nursrep13040115)
Supplement: Supplementary file 1 [file nursrep-13-00115-s001.zip]

Archive with 8 entries (7 files):
- nursrep-2604378-supplementary/
- nursrep-2604378-supplementary/Supplementary Material S2 Nursing Reports VO.pdf
- nursrep-2604378-supplementary/Supplementary Material S3  Nursing Reports VO.pdf
- nursrep-2604378-supplementary/Supplementary Material S4 Nursing Reports VO.pdf
- nursrep-2604378-supplementary/Supplementary Material S5 Nursing Reports VO.pdf
- nursrep-2604378-supplementary/Supplementary Material S7 Nuersing Reports VO.pdf
- nursrep-2604378-supplementary/Supplementary Material Table S1 Nursing Reports VO.pdf
- nursrep-2604378-supplementary/Supplementary Material Table S6 Nursing Reports VO.pdf
